# Supplementary material for: Aspirin and Its Potential Preventive Role in Cancer: An Umbrella Review
Source: Front Endocrinol (Lausanne). 2020 Jan 23;11:3. doi: 10.3389/fendo.2020.00003 (PMC6989406; doi:10.3389/fendo.2020.00003)
Supplement: Supplementary Table S3 — The dataset generated for analysis. [file Table_3.XLSX]

## Sheet: data
study	rr	rrll	rrul	n_cases	n_pop	ca_site	ca_measure
Iqbal U, 2017, China	0.96	0.92	1	22574	112870	1	1
Wang Y, 2015, China	0.62	0.42	0.8	175	525	1	1
Gong EJ, 2014, Korea	0.44	0.24	0.84	327	654	1	1
Bertuccio P, 2010, Italy	1.09	0.61	1.94	229	772	1	1
Figueroa JD, 2009, US	0.67	0.38	1.17	367	1062	1	1
Duan L, 2008, US	0.94	0.69	1.28	718	2074	1	1
Fortuny J, 2007, US	0.47	0.37	0.59	496	4492	1	1
Akre K, 2001, Sweden	0.7	0.6	1	567	1732	1	1
Coogan PF, 2000, US	0.4	0.2	0.8	254	6206	1	1
Zaridze D, 1999, Russia	0.6	0.41	0.9	448	1058	1	1
Kim YI, 2016, Korea	0.71	0.47	1.08	117	11598	1	1
Lee J, 2012, Korea	0.62	0.45	0.84	184	347	1	1
Abnet CC, 2009, US	0.73	0.55	0.98	360	311115	1	1
Epplein M, 2009, US	0.81	0.6	1.09	643	169292	1	1
Lindblad M, 2005, UK	1.15	0.98	1.36	1023	11023	1	1
Friis S, 2003, Denmark	1.1	0.8	1.3	68	29470	1	1
Schreinemachers DM, 1994, US	0.79	0.62	1	39	12668	1	1
Figueroa JD, 2009, US	0.61	0.44	0.84	282	977	1	1
Sadeghi S, 2008, Australia	0.82	0.67	1.02	1102	2682	1	1
Duan L, 2008, US	0.87	0.62	1.02	220	1576	1	1
Fortuny J, 2007, US	0.64	0.46	0.87	277	4273	1	1
Ranka S, 2006, UK	0.38	0.27	0.53	411	2055	1	1
Anderson LA, 2006, Ireland	0.57	0.36	0.93	224	484	1	1
Jayaprakash V, 2006, US	0.54	0.36	0.86	163	645	1	1
Sharp L, 2001, UK	0.28	0.03	2.57	159	318	1	1
Macfarlane TV, 2014, UK	0.87	0.72	1.05	1197	4782	1	1
Abnet CC, 2009, US	1	0.73	1.37	228	311115	1	1
Lindblad M, 2005, UK	0.96	0.79	1.15	909	1009	1	1
Friis S, 2003, Denmark	1.3	0.9	1.9	26	29470	1	1
Iqbal U, 2017, China	0.97	0.94	0.99	86597	432985	1	1
Friis S, 2015, Dermark	1.03	0.97	1.09	10280	20560	1	1
Rennert G, 2010, Israel	0.57	0.49	0.67	2648	5214	1	1
Din FV, 2010, UK	0.78	0.65	0.92	2279	5186	1	1
Harris RE, 2008, US	0.33	0.2	0.56	326	978	1	1
Kim S, 2008, US	0.57	0.38	0.87	1057	2076	1	1
Hoffmeister M, 2007, Germany	0.76	0.51	1.13	477	994	1	1
Slattery ML, 2006, US	1.49	1.33	1.66	2351	5323	1	1
Macarthur M, 2005, UK	0.73	0.56	0.94	264	672	1	1
Juarranz M, 2002, Spain	0.98	0.9	1	196	424	1	1
Evans RC, 2002, UK	0.28	0.18	0.43	512	1024	1	1
Neugut AI, 1998, US	0.35	0.17	0.73	256	578	1	1
Rosenberg L, 1998, US	0.62	0.49	0.77	942	1877	1	1
La VC, 1997, Italy	0.7	0.5	1	1357	3248	1	1
Reeves MJ, 1996, US	0.79	0.46	1.36	21	43	1	1
Suh O, 1993, US	0.4	0.28	0.56	830	2492	1	1
Kune GA, 1988, Australia	0.53	0.4	0.71	715	1442	1	1
Park SY, 2017, US	0.94	0.81	1.09	3879	183199	1	1
Kim C, 2016, US	0.94	0.69	1.27	268	714	1	1
Soriano LC, 2016, UK(STUDY 1)	0.66	0.6	0.72	3033	13033	1	1
Soriano LC, 2016, UK(STUDY 2)	0.7	0.64	0.77	3174	13174	1	1
Soriano LC, 2016, UK(STUDY 3)	0.72	0.66	0.78	12333	32333	1	1
Vaughan LE, 2016, US	1	0.79	1.28	218	14386	1	1
Cao Y, 2016, US	0.81	0.75	0.88	2895	135965	1	1
Lin CC, 2015, China	0.69	0.56	0.86	467	60828	1	1
Hollestein LM, 2014, Netherlands	1.06	0.72	1.55	972	109276	1	1
Brasky TM, 2014, US	0.81	0.73	0.91	1397	140933	1	1
Brasky TM, 2012, US	0.72	0.61	0.86	451	64847	1	1
Ruder EH, 2011, US	0.91	0.85	0.98	3894	301240	1	1
Friis S, 2009, Denmark	0.93	0.77	1.12	615	51053	1	1
Siemes C, 2008, Netherlands	0.51	0.34	0.77	195	7621	1	1
Vinogradova Y, 2007, UK	0.99	0.9	1.08	1226	6595	1	1
Jacobs EJ, 2007, US	0.83	0.75	0.93	1861	146113	1	1
Larsson SC, 2006, Sweden	0.87	0.75	1.01	705	74250	1	1
Muscat JE, 2005, US	0.77	0.51	1.16	145	578	1	1
Rahme E, 2003, Canada	0.84	0.67	1.04	179	2747	1	1
Rodríguez LAG, 2001, UK	0.87	0.72	1.05	2002	943903	1	1
Schreinemachers DM, 1994, US	0.85	0.63	1.15	169	12668	1	1
Paganini-Hill A, 1989, US	1.31	0.97	1.78	181	13870	1	1
Choi J, 2016, US	0.34	0.3	0.39	2395	7164	1	1
Yang B, 2016, UK	1.11	0.84	1.44	814	3994	1	1
Burr NE, 2014, UK	0.45	0.22	0.92	81	356	1	1
Kim G, 2017, Korea	0.73	0.52	1.02	229	1374	1	1
Petrick JL, 2015, US	0.78	0.57	1.07	904	1084133	1	1
Liu E, 2005, China	0.37	0.17	0.8	368	1381	1	1
S Friis, 2003, Denmark	1	0.6	1.5	21	29470	1	1
Risch HA, 2017, China	0.54	0.4	0.73	761	1555	1	1
Kho PF, 2016, Australia	0.81	0.61	1.06	522	1174	1	1
Streicher SA, 2014, US	0.52	0.41	0.67	360	1042	1	1
Tan XL, 2011, US	0.74	0.6	0.91	740	1783	1	1
Pugh TFG, 2011, UK	0.49	0.29	0.84	206	457	1	1
Bonifazi M, 2010, Italy	0.87	0.47	1.61	308	785	1	1
Menezes RJ, 2002, US	1	0.72	1.39	194	779	1	1
Cao Y, 2016, US	0.95	0.8	1.12	607	135925	1	1
Brasky TM, 2014, US				397	142330	1	1
Bradley MC, 2010, UK	1.1	0.81	1.5	564	4548	1	1
Jacobs EJ, 2007, US	1.12	0.91	1.36	404	146113	1	1
Friis S, 2003, Denmark	1.1	0.8	1.3	62	29470	1	1
Anderson KE, 2002, US	0.56	0.38	0.83	80	28283	1	1
Schreinemachers DM, 1994, US	0.67	0.33	1.36	30	12668	1	1
Iqbal U, 2017, China	0.95	0.92	0.97	68409	342045	1	1
Lim WY, 2012, Singapore	0.47	0.31	0.72	252	808	1	1
McCormack VA, 2011, US，AHFTS	0.79	0.52	1.2	977	1660	1	1
McCormack VA, 2011, US，Boston	0.73	0.45	1.21	768	891	1	1
McCormack VA, 2011, US，Florida	0.95	0.7	1.3	467	1356	1	1
McCormack VA, 2011, US，Hawaii	0.67	0.46	0.98	629	1217	1	1
McCormack VA, 2011, US，MSKCC	1.63	0.55	4.84	102	203	1	1
McCormack VA, 2011, US，NELCS	0.86	0.37	2.02	276	527	1	1
McCormack VA, 2011, US，NNICCC	0.8	0.21	3.03	280	550	1	1
Kelly JP, 2008, US	1.1	0.98	1.24	1884	8135	1	1
Van Dyke AL, 2008, US	0.66	0.46	0.94	580	1121	1	1
Harris RE, 2007, US	0.53	0.34	0.82	375	1029	1	1
Muscat JE, 2003, US	0.84	0.62	1.14	997	1915	1	1
Moysich KB, 2002, US	0.57	0.41	0.78	868	1803	1	1
Cao Y, 2016, US	1.05	0.97	1.14	2430	135965	1	1
Baik CS, 2015, US	0.96	0.86	1.07	1902	143841	1	1
Hollestein LM, 2014, Netherlands	1.35	1.14	1.61	915	109276	1	1
Brasky TM, 2012, US	1.45	0.98	2.13	100	69919	1	1
McCormack VA, 2011, US	0.99	0.84	1.15	812	55396	1	1
Siemes C, 2008, Netherland	0.9	0.56	1.45	134	7621	1	1
Olse JH, 2008, Dermark	0.75	0.49	1.14	282	672	1	1
Hernández-Díaz S, 2007, UK	1.09	0.98	1.22	4336	14336	1	1
Jacobs EJ, 2007, US	1.02	0.94	1.12	1815	146113	1	1
Hayes JH, 2006, US	0.99	0.83	1.18	403	27162	1	1
Akhmedkhanov A, 2002, US	0.66	0.34	1.28	81	889	1	1
Schreinemachers DM, 1994, US	0.68	0.49	0.94	163	12668	1	1
Paganini-Hill A, 1989, US	0.92	0.61	1.39	111	13870	1	1
Iqbal U, 2017, China	0.99	0.96	1.03	65491	500855	1	1
Dierssen-Sotos T, 2016, Spain	0.91	0.64	1.29	1736	3645	1	1
Cui Y, 2014, US	0.82	0.69	0.99	2154	3985	1	1
Brasky TM, 2010, US	0.8	0.68	0.94	1057	3151	1	1
Cronin-Fenton DP, 2010, Denmark	0.98	0.92	1.04	8195	90145	1	1
Slattery ML, 2007, US	0.92	0.74	1.15	2325	4850	1	1
Harris RE, 2006, US	0.49	0.26	0.94	277	770	1	1
Swede H, 2005, US	0.83	0.75	0.97	1478	4861	1	1
Zhang YQ, 2005, US	0.86	0.64	1.16	2406	3960	1	1
Terry MB, 2004, US	0.8	0.66	0.97	1442	2862	1	1
Moorman PG, 2003, US	0.4	0.3	0.7	500	3131	1	1
Cotterchio M, 2001, Canada	0.73	0.61	0.87	2696	5296	1	1
Neugut AI, 1998, US	0.8	0.35	1.8	252	428	1	1
Cao Y, 2016, US	0.98	0.93	1.02	7424	135925	1	1
Kim S, 2015, US	0.89	0.78	1.05	2118	50884	1	1
Hollestein LM, 2014, Netherlands	1.13	0.93	1.38	585	55597	1	1
Brasky TM, 2014, US	1.04	0.93	1.17	5401	142330	1	1
Bardia A, 2011, US	0.8	0.71	0.9	1581	26580	1	1
Bosco JL, 2011, US	0.95	0.66	1.38	1275	59000	1	1
Eliassen AH, 2009, US	1.15	1.02	1.3	1229	112292	1	1
Friisa S, 2008, Denmark	1.38	1.12	1.69	396	28695	1	1
Gierach GL, 2008, US	0.94	0.9	0.99	4451	126124	1	1
Ready A, 2008, US	0.99	0.8	1.23	479	35323	1	1
Siemes C, 2008, Netherland	1.05	0.65	1.71	175	7621	1	1
Jacobs EJ, 2007, US	1.03	0.91	1.16	3121	76303	1	1
Gill JK, 2007, US	1	0.92	1.1	1457	98920	1	1
Gallicchio L, 2007, US	0.91	0.73	1.13	418	15651	1	1
Marshall SF, 2005, US	1.04	0.94	1.15	2391	114640	1	1
Rahme E, 2005, Canada	0.81	0.67	0.97	664	23573	1	1
Rodríguez LA, 2004, UK	0.89	0.77	1.02	3708	23708	1	1
Harris RE, 1999, US	0.61	0.47	0.77	316	32505	1	1
Schreinemachers DM, 1994, US	0.7	0.5	0.96	147	12668	1	1
Paganini-Hill A, 1989, US	1	0.75	1.34	214	13870	1	1
Peres LC, 2016, US	0.56	0.35	0.92	541	1272	1	1
Baandrup L, 2015, Denmark	0.94	0.85	1.05	4103	62809	1	1
Lo-Ciganic WH, 2012, US	0.81	0.63	1.03	625	1835	1	1
Ammundsen HB, 2012, Denmark	0.68	0.46	1.02	756	2320	1	1
Pinheiro SP, 2010, US	0.8	0.62	1.05	1120	2280	1	1
Wu AH, 2009, US	1.27	0.68	2.36	582	1250	1	1
Wernli KJ, 2008, US	0.73	0.54	1	400	2507	1	1
Merritt MA, 2008, Australia	1.06	0.92	1.23	1564	3066	1	1
Schildkraut JM, 2006, US	0.63	0.39	1.02	586	1213	1	1
Moysich KB, 2001, US	1	0.73	1.39	547	1641	1	1
Rosenberg L, 2000, US	0.76	0.54	1.05	780	5403	1	1
Tavani A, 2000, US	0.93	0.53	1.62	749	1647	1	1
Cramer DW, 1998, US	0.78	0.53	1.15	563	1086	1	1
Brasky TM, 2014, US	0.85	0.67	1.08	445	116248	1	1
SetiawanVW, 2012, Multinational	0.87	0.68	1.14	275	64000	1	1
Murphy MA, 2012, US	1.06	0.87	1.29	438	96710	1	1
Prizment AE, 2010, US	0.77	0.54	1.1	157	21694	1	1
Pinheiro SP, 2010, US	0.91	0.64	1.31	217	845	1	1
Lacey JV, 2004, US	0.86	0.52	1.4	116	31364	1	1
Friis S, 2003, Denmark	1.1	0.7	1.5	34	29470	1	1
Akhmedkhanov A, 2001, US	0.6	0.26	1.38	68	680	1	1
Brons N, 2015, Denmark	0.97	0.89	1.05	5382	77509	1	1
Neill AS, 2013, Australia	0.78	0.63	0.97	1360	2072	1	1
Bosetti C, 2010, Italy	0.65	0.37	1.11	442	1118	1	1
Fortuny J, 2009, US	0.7	0.4	1	469	936	1	1
Bodelon C, 2009, US	1.06	0.73	1.53	330	616	1	1
Moysich KB, 2005, US	0.91	0.66	1.26	427	854	1	1
Brasky TM, 2014, US	0.95	0.79	1.13	865	85351	1	1
Brasky TM, 2013, US	0.72	0.54	0.95	248	22268	1	1
SetiawanVW, 2012, Multinational	0.93	0.79	1.1	620	64000	1	1
Prizment AE, 2010, US	0.83	0.64	1.06	311	21694	1	1
Danforth KN, 2009, US	1.14	0.98	1.33	576	72524	1	1
Viswanathan AN, 2008, US	1.14	0.98	1.33	436	82971	1	1
Friis S, 2003, Denmark	1.1	0.8	1.5	45	29470	1	1
Schreinemachers DM, 1994, US	0.93	0.42	2.08	26	12668	1	1
Friel G, 2015, US	0.79	0.6	1.05	272	1344	1	1
Wilson JC, 2013, UK	1.07	0.8	1.44	724	4203	1	1
Friis S, 2003, Denmark	0.9	0.5	1.6	15	29470	1	1
Schreinemachers DM, 1994, US				29	12668	1	1
Iqbal U, 2017, China	1.03	0.99	1.06	32419	162095	1	1
Skriver C, 2016, Denmark	0.94	0.91	0.97	35600	213592	1	1
Veitonmäki T, 2013, Finland	0.95	0.88	1	13478	38135	1	1
Murad AS, 2011, UK	1.13	0.94	1.35	1016	6059	1	1
Salinas CA, 2010, US	0.82	0.68	0.99	1000	1942	1	1
Harris RE, 2007, US	0.52	0.29	0.93	24	63	1	1
Bosetti C, 2006, Italy	1.1	0.81	1.5	1261	2392	1	1
Dasgupta K, 2006, Canada	0.84	0.74	0.96	2025	4175	1	1
Liu X, 2006, US	0.66	0.51	0.86	471	939	1	1
Menezes RJ, 2006, US	1.05	0.89	1.25	1029	2058	1	1
Perron L, 2003, Canada	0.9	0.79	1.02	2221	13326	1	1
Norrish AE, 1998, New Zealand	0.85	0.61	1.19	317	797	1	1
Neugut AI, 1998, US	1.6	0.82	3.11	319	508	1	1
Cao Y, 2016, US	0.97	0.85	1.1	1019	135965	1	1
Lapi F, 2016, Italy	0.64	0.48	0.86	187	13453	1	1
Nordström T, 2015, Sweden	1.12	1	1.25	8430	204241	1	1
Hollestein LM, 2014, Netherlands	1.11	0.94	1.3	882	53679	1	1
Shebl FM, 2012, US	0.95	0.89	1.01	3573	29450	1	1
Mahmud SM, 2011, Canada	1.01	0.95	1.07	9007	35891	1	1
Brasky TM, 2010, US	0.98	0.87	1.09	1547	34132	1	1
Siemes C, 2008, Netherland	1.04	0.73	1.47	216	7621	1	1
Jacobs EJ, 2007, US	0.96	0.85	1.08	5539	69810	1	1
Platz EA, 2005, US	0.76	0.54	1.07	141	9748	1	1
García Rodríguez LA, 2004, UK	0.7	0.61	0.79	2096	11675	1	1
Friis S, 2003, Denmark	1.1	1	1.3	196	29470	1	1
Habel LA, 2002, US	0.76	0.6	0.98	2574	90100	1	1
Schreinemachers DM, 1994, US	0.95	0.66	1.35	123	12668	1	1
Paganini-Hill A, 1989, US	0.91	0.63	1.3	149	13870	1	1
Karami S, 2016, US	1.15	0.92	1.42	1187	2391	1	1
Tavani A, 2010, Italy	0.98	0.69	1.38	755	2052	1	1
Gago-Dominguez M, 1999, US	1.5	1.2	1.8	1204	2408	1	1
Chow WH, 1994, US	0.87	0.61	1.23	440	1131	1	1
McCredie M, 1993, Austrilia	1	0.7	1.4	489	1012	1	1
McCredie M, 1988, Austrilia	1.2	0.7	1.9	360	1345	1	1
Karami S, 2016, US	0.82	0.58	1.17	135	98807	1	1
Brasky TM, 2014, US	1	0.76	1.32	329	141880	1	1
Liu W, 2013, US	0.93	0.81	1.06	884	298468	1	1
Cho E, 2011, US (NHS)	0.93	0.64	1.35	153	77525	1	1
Cho E, 2011, US (HPFS)	0.99	0.71	1.37	180	49403	1	1
Jacobs EJ, 2007, US	0.99	0.81	1.2	365	146113	1	1
Friis S, 2003, Denmark	1.4	1.1	1.7	67	29470	1	1
Schreinemachers DM, 1994, US	0.6	0.29	1.24	32	12668	1	1
Paganini-Hill A, 1989, US	4.04	1.4	11.62	25	13870	1	1
Linet MS, 1995, US	0.8	0.6	1.2	418	823	1	1
Mccredie M, 1993, Australia	0.6	0.3	1.1	147	670	1	1
Ross RK, 1989, US	1.9	1.2	3.1	187	374	1	1
Jensen OM, 1989, Denmark	1.9	1	3.6	90	341	1	1
Baris D, 2013, US	1.2	1.03	1.39	783	1673	1	1
Fortuny J, 2007, US	0.6	0.4	0.9	456	825	1	1
Fortuny J, 2006,Spain	1	0.8	1.2	907	1872	1	1
Castelao JE, 2000, US	0.88	0.7	1.12	1514	3028	1	1
Steineck G, 1995, Sweden	0.7	0.5	1	325	718	1	1
Brasky TM, 2014, US	1.18	0.82	1.69	175	142330	1	1
Shih C, 2013, US	0.98	0.79	1.22	344	77048	1	1
Daugherty SE, 2011, US(AARP)	0.95	0.81	1.12	1660	334908	1	1
Daugherty SE, 2011, US(PLCO)	0.95	0.86	1.05	704	154952	1	1
Daugherty SE, 2011, US(USRT)	0.85	0.59	1.23	97	90972	1	1
Genkinger JM, 2007, US	0.95	0.8	1.13	392	49448	1	1
Jacobs EJ, 2007, US	0.98	0.86	1.12	867	146113	1	1
Friis S, 2003, Denmark	1.2	1	1.4	161	29470	1	1
Schreinemachers DM, 1994, US	1.06	0.54	2.09	35	12668	1	1
Paganini-Hill A, 1989, US	0.85	0.55	1.33	96	13870	1	1
Egan KM, 2016, US	1.07	0.63	1.79	1433	2729	1	1
Gaist D, 2013, Denmark	0.9	0.77	1.04	2688	21536	1	1
Ferris J, 2012, US(CUMC)	0.69	0.37	0.93	236	466	1	1
Ferris J, 2012, US(UCSF)	0.78	0.45	1.23	281	451	1	1
Bannon FJ, 2013, UK	1.08	0.99	1.18	5052	47730	1	1
Daugherty SE, 2011, US	1.21	1.03	1.41	605	302767	1	1
Friis S, 2003, Denmark	1.7	1.3	2.2	70	29470	1	1
Di Maso M, 2015, Italy	0.24	0.07	0.87	198	794	1	1
Becker C, 2015, UK	1.09	0.98	1.2	2745	19215	1	1
Macfarlane TV, 2012, Europe	0.91	0.72	1.15	1779	3772	1	1
Ahmadi N, 2010, US	0.15	0.02	1.3	25	50	1	1
Jayaprakash V, 2006, US	0.77	0.62	0.95	529	1058	1	1
Rosenquist K, 2005, Sweden	1	0.6	1.7	132	452	1	1
Bosetti C, 2003, Italy	0.86	0.46	1.61	740	2519	1	1
Macfarlane TV, 2014, UK	0.93	0.76	1.15	1195	4775	1	1
Wilson JC, 2013, US	0.78	0.62	0.98	316	142034	1	1
Friis S, 2003, Denmark	1.36	1.04	1.77	68	29470	1	1
Patel D, 2015, US(AARP)	1.08	0.78	1.49	292	269553	1	1
Patel D, 2015, US(PLCO)	1.68	0.83	3.42	56	58433	1	1
Patel D, 2015, US(USRT)	1.23	0.6	2.53	133	60591	1	1
Brasky TM, 2014, US	0.96	0.63	1.47	229	142330	1	1
Reinau D, 2015, UK	0.98	0.93	1.02	73262	170116	1	1
Johannesdottir SA, 2012, Denmark	0.94	0.9	0.99	18532	197187	1	1
Torti DC, 2011, US	0.78	0.62	0.97	1022	2506	1	1
Curiel-Lewandrowski C, 2011, US	0.72	0.55	0.94	400	1000	1	1
Jeter JM, 2011, US	1.45	0.44	4.74	327	446	1	1
Asgari MM, 2010, US	1.38	0.96	1.97	415	830	1	1
Hollestein LM, 2014, Netherlands	1.12	0.91	1.36	2363	109276	1	1
Wysong A, 2014, US	0.98	0.93	1.02	7652	54728	1	1
Brasky TM, 2014, US	0.69	0.55	0.87	585	142330	1	1
Jeter JM, 2012, US	1.01	0.95	1.07	17074	92125	1	1
Cahoon EK, 2012, US	0.97	0.9	1.04	2215	58213	1	1
Asgari MM, 2008, US	0.97	0.73	1.3	216	39909	1	1
Jacobs EJ, 2007, US	1.04	0.92	1.18	1049	146113	1	1
Schreinemachers DM, 1994, US	0.91	0.56	1.49	69	12668	1	1
Baecklund E, 2006, Swedish	1.2	0.8	1.9	269	494	1	1
Zhang YQ, 2006, US	1	0.8	1.3	412	1936	1	1
Flick ED, 2006, US	0.95	0.72	1.25	604	1242	1	1
Baker JA, 2005, US	0.87	0.72	1.03	628	3140	1	1
Chang ET, 2004, US	0.6	0.42	0.85	565	1244	1	1
Zhang YW, 2004, US	0.7	0.4	1.2	601	1318	1	1
Hollestein LM, 2014, Netherlands	1.12	0.84	1.51	256	109276	1	1
Birmann BM, 2014, US(NHS)	1	0.76	1.32	196	85942	1	1
Birmann BM, 2014, US(HPFS)	0.68	0.51	0.91	132	47029	1	1
Teras LR, 2013, US	1.11	0.85	1.46	1709	149570	1	1
Chang ET, 2011, Denmark	0.94	0.74	1.19	1659	9748	1	1
Walter RB, 2011, US	1.46	1.09	1.96	224	64839	1	1
Erber E, 2009, US	0.95	0.81	1.12	896	193050	1	1
Cerhan JR, 2003, US	1.3	0.81	2.09	130	27290	1	1
Friis S, 2003, Denmark	1.1	0.9	1.5	57	29470	1	1
Schreinemachers DM, 1994, US	0.67	0.34	1.31	48	12668	1	1
Ross JA, 2011, US	0.8	0.49	1.31	734	1431	1	1
Weiss JR, 2006, US	0.84	0.59	1.21	169	845	1	1
Oleske D, 1985, US	3.41	1.42	8.21	45	179	1	1
Jacobs EJ, 2007, US	1	0.83	1.19	465	146113	1	1
Kasum CM, 2003, US	0.41	0.28	0.6	81	28224	1	1
Friis S, 2003, Denmark	1.3	1	1.6	69	29470	1	1
Schreinemachers DM, 1994, US	0.67	0.34	1.31	39	12668	1	1
Rinzivillo M, 2016, Italy	0.17	0.05	0.58	215	1075	1	1
Pommer et al,1999	1.09	0.73	1.64	571	1492	2	1
Castelao et al,2000	0.88	0.7	1.12	1514	3028	2	1
Fortuny et al, 2006	1	0.7	1.5	958	1987	2	1
Fortuny et al, 2007	0.6	0.4	0.9	376	839	2	1
Baris et al, 2013	1.2	0.9	1.4	1171	2589	2	1
Friis et al, 2003	1.2	1	1.4	161	29470	2	1
Ratinasinghe et al, 2004	3.36	1.03	10.97	40	22843	2	1
Genkinger et al, 2007	0.99	0.7	1.41	607	49448	2	1
Daugherty et al, et al	1.04	0.94	1.15	2489	508842	2	1
Jacobs et al, 2012	0.75	0.48	1.16	150	100139	2	1
Shih et al, 2012	1.02	0.82	1.26	385	77048	2	1
Friis et al,2003	1.7	1.3	2.2	70	29470	3	1
Sivak-Sears et al,2004	0.51	0.3	0.8	219	637	3	1
Cook et al,2005	1.21	0.6	2.46	31	39876	3	1
Daugherty et al,2008	1.16	0.87	1.56	127	302767	3	1
Ferris et al,2012	0.68	0.49	0.96	517	917	3	1
Bannon et al,2013,1	1.09	0.99	1.2	5052	47730	3	1
Bannon et al,2013,2	1.04	0.85	1.28	5052	47730	3	1
Gaist et al,2013	0.9	0.77	1.04	2688	21536	3	1
Paganini-Hill,1989	0.76	1	1.32	214	7439	4	1
Schreinemachers,1994	0.72	0.52	1	321	7029	4	1
Harris, 1999	0.6	0.47	0.77	316	32505	4	1
Harris,2003	0.85	0.73	0.99	1137	80741	4	1
Marshall,2005	1.04	0.94	1.16	2391	114460	4	1
Gallicchio,2007	0.9	0.7	1.16	376	15651	4	1
Gill,2007	1	0.92	1.1	1169	98920	4	1
Jacobs,2007	1.03	0.91	1.16	3121	76303	4	1
Friis,2008	1.31	1.12	1.53	396	28695	4	1
Gierach,2008	0.94	0.9	0.99	4501	126124	4	1
Ready,2008	0.99	0.8	1.23	479	35323	4	1
Eliassen,2009	1.15	1.02	1.3	1345	112292	4	1
Bardia,2011	0.8	0.71	0.9	1581	26580	4	1
Bosco,2011	0.95	0.66	1.38	1275	59000	4	1
Zhang,2012	0.96	0.9	1.03	4734	84602	4	1
Brasky,2014	1.04	0.93	1.17	5401	126689	4	1
Hollestein,2014	1.02	0.97	1.08	585	55597	4	1
Garcia Rodriguez,2004	0.89	0.77	1.02	3708	23708	4	1
Rahme,2005	0.81	0.67	0.97	329	13720	4	1
Cronin-Fenton,2010	0.98	0.9	1.07	16390	180290	4	1
Harris,1996	0.69	0.47	1.01	451	1725	4	1
Moorman,2003	0.4	0.26	0.61			4	1
Terry,2004	0.8	0.66	0.97	1442	2862	4	1
Kirsh,2007	0.75	0.64	0.88	2669	5246	4	1
Slattery,2007	0.92	0.74	1.15	2284	4762	4	1
Brasky,2010	0.8	0.68	0.98	1157	3251	4	1
Lee,2012	0.89	0.84	0.95	2406	3960	4	1
Cui,2014	0.82	0.68	0.98	2154	3985	4	1
Neught,1998	0.8	0.35	1.81	252	428	4	1
Swede,2005	0.83	0.75	0.93	1478	4791	4	1
Zhang,2005	0.86	0.64	1.16	2406	4037	4	1
Harris,2006	0.49	0.26	0.93	277	770	4	1
Baron et al, 2003	0.88	0.77	1.02	471	1555	5	1
Sandler et al, 2003	0.61	0.44	0.86	113	630	5	1
Logan et al, 2008	0.79	0.63	0.99	220	1073	5	1
Benamouzig et al, 2012	1.04	0.73	1.47	75	260	5	1
Ishikawa et al, 2014	0.8	0.61	1.05	129	440	5	1
Baron et al, 2003	0.71	0.5	1.01	123	1207	6	1
Sandler et al, 2003	0.77	0.29	2.05	16	533	6	1
Logan et al, 2008	0.63	0.43	0.91	104	957	6	1
Benamouzig et al, 2012	1.16	0.46	2.92	17	202	6	1
Ishikawa et al, 2014	0.52	0.05	5.71	3	314	6	1
Eaden et al,2000	0.8	0.21	2.98			7	1
Van Staal et al, 2005	1.52	0.7	3.25	9	46	7	1
Velayos et al, 2006	0.3	0.1	0.8	9	40	7	1
Tsibouris 2004	0.66	0.37	1.17	35	263	8	1
Vaughan 2005	0.37	0.14	1			8	1
Gatenby 2009	0.9	0.34	2.37	50	736	8	1
Kastelein 2011	0.66	0.27	1.65	8	161	8	1
Sadeghi et al	0.876	0.696	1.103	1102	2682	9	1
Anderson et al	0.63	0.398	0.996	227	487	9	1
Jayaprakash et al	0.5	0.289	0.866	87	569	9	1
Farrow et al	0.48	0.325	0.71	293	988	9	1
Abnet et al	1	0.73	1.37	176	227198	9	1
Duan et al	0.99	0.708	1.385	227	1583	9	1
Fortuny et al	0.6	0.4	0.9	163	4159	9	1
Gammon et al	0.823	0.56	1.21	283	978	9	1
Ranka et al	0.35	0.24	0.51	411	2055	9	1
Farrow et al	0.52	0.31	0.87	206	893	10	1
Sharp et al	0.08	0.01	0.56	159	318	10	1
Lindblad et al	0.87	0.35	2.16	140	10140	10	1
Jayaprakash et al	0.63	0.35	1.14	67	549	10	1
Ranka et al	0.5	0.25	0.97	31	210	10	1
Fortuny et al	0.4	0.2	0.6	114	4110	10	1
Sadeghi et al	0.46	0.3	0.73	309	1889	10	1
Kim 2015	0.71	0.47	1.08	117	11715	11	1
Wang 2015	0.62	0.42	0.8	175	525	11	1
Gong 2014	0.44	0.24	0.84	327	654	11	1
Cook 2013	0.75	0.39	1.45			11	1
Jacobs 2012	0.38	0.19	0.76	46	100139	11	1
Lee 2012	0.61	0.48	0.77	983	1966	11	1
Rothwell 2011	0.69	0.43	1.1	71	10502	11	1
Bertuccio 2010	1.09	0.61	1.94	229	772	11	1
Lindblad 2005	1.15	0.98	1.36	1325	11325	11	1
Ratnasinghe 2004	0.82	0.38	1.81	151	14407	11	1
Akre 2001	0.8	0.7	1.1	567	1732	11	1
Figueroa 2009	0.43	0.29	0.64	132	764	12	1
Epplein 2009	0.73	0.61	0.89	430	169292	12	1
Abnet 2009	0.64	0.47	0.86	182	311115	12	1
Duan 2008	0.8	0.59	1.08	441	1797	12	1
Fortuny 2007	0.5	0.4	0.7	38	371	12	1
Akre 2001	0.9	0.7	1.1	117	1035	12	1
Zaridze 1999	0.49	0.31	0.77	356	966	12	1
Moysich, 2005	0.91	0.66	1.26	427	854	13	1
Bodelon, 2009	1.06	0.73	1.53	330	616	13	1
Fortuny, 2009	0.7	0.4	1	469	936	13	1
Bosetti, 2010	0.65	0.37	1.11	442	1118	13	1
Neil, 2013	0.78	0.63	0.97	1360	2072	13	1
Brons, 2015	0.97	0.89	1.05	5382	77509	13	1
Schreinemachers, 1994	0.93	0.42	2.08	26	14407	13	1
Viswanathan, 2008	1.03	0.83	1.27	26	121701	13	1
Danforth, 2009	0.86	0.71	1.06	512	29486	13	1
Prizment, 2010	0.83	0.64	1.06	666	18008	13	1
Setiawan, 2012	0.93	0.79	1.1	620	215251	13	1
Brasky, 2013	0.77	0.54	1.09	216	17618	13	1
Brasky, 2014	1.01	0.77	1.31	588	58021	13	1
Akhmedkhanov 2001	0.6	0.26	1.38	68	748	14	1
Ammundsen 2012	0.68	0.46	1.01	756	2320	14	1
Baandrup 2015	0.94	0.85	1.04	4103	62809	14	1
Cramer 1998	0.78	0.53	1.15	563	1096	14	1
Hannibal 2008	1	0.76	1.32	812	2125	14	1
Lo-Ciganic 2011	0.79	0.63	0.99	902	2704	14	1
Lurie 2010-HAW	0.52	0.32	0.85	132	367	14	1
Merritt 2008	1.06	0.92	1.23	1564	3066	14	1
Moysich 2001	1	0.72	1.38	547	1641	14	1
Pinheiro 2010-NECC	0.8	0.61	1.04	1120	2280	14	1
Rosenberg 2000	0.8	0.52	1.24	777	5376	14	1
Schildkraut 2006	0.63	0.39	1.02	100	200	14	1
Tavani 2000	0.93	0.53	1.63	749	1647	14	1
Wernli 2008	0.73	0.54	0.99	400	2507	14	1
Brasky 2014	0.74	0.5	1.1	402	103530	14	1
Fairfield 2012	1	0.8	1.25	333	76821	14	1
Friis 2003	1.1	0.75	1.61	34	14412	14	1
Lacey 2004	0.86	0.52	1.41	116	31364	14	1
Murphy 2012	1.06	0.87	1.29	438	96710	14	1
Pinnheiro 2010-NHS/NHS2	0.91	0.64	1.3	233	896	14	1
Prizment 2010	0.77	0.54	1.1	157	21694	14	1
Setiawan 2012	0.87	0.67	1.13	275	64387	14	1
Becker2015 (1 Rx)	1.1	0.94	1.28	231	1516	15	1
Becker2015 (2-5 Rx)	1.02	0.88	1.18	276	1973	15	1
Becker2015 (≥6 Rx)	1.21	0.97	1.51	124	796	15	1
Friis2006 (2-9 Rx)	1	0.6	1.6	17	442654	15	1
Friis2006 (≥10 Rx)	1.3	1	1.6	58	442654	15	1
Jayaprakash2006 (＜1 Rx)	0.58	0.39	0.87	56	139	15	1
Jayaprakash2006 (1 Rx)	0.68	0.46	1.02	57	129	15	1
Jayaprakash2006 (2-6 Rx)	1.08	0.75	1.54	103	182	15	1
Jayaprakash2006 (≥7 Rx)	0.68	0.47	0.99	69	156	15	1
Macfarlane2012(1 Rx)	0.98	0.72	1.34	116	233	15	1
Macfarlane2012(2-6 Rx)	0.8	0.62	1.04	160	363	15	1
Macfarlane2012(≥7 Rx)	0.96	0.75	1.25	191	382	15	1
Macfarlane2014(0.4-4)	0.88	0.7	1.09	155	598	15	1
Macfarlane2014(5-7)	0.82	0.67	1	207	849	15	1
Macfarlane2014(8-40)	0.9	0.75	1.07	232	915	15	1
Macfarlane2015 (＜3)	0.81	0.6	1.09	156	2392	15	1
Macfarlane2015 (3-6)	0.48	0.33	0.71	101	2392	15	1
Macfarlane2015 (＞6)	0.55	0.36	0.84	96	2392	15	1
Wilson2013 (1)	0.69	0.51	0.93	61	32541	15	1
Wilson2013 (7)	0.85	0.65	1.11	89	37020	15	1
Teras2013	1.04	0.63	1.73	211	149570	16	1
Birmann2013	0.63	0.41	0.96	328	116781	16	1
Walter2011	1.31	0.67	2.57	66	64839	16	1
Armenian1996	1.42	0.71	2.84	84	5588	17	1
Baecklund2006	1.2	0.78	1.85	269	494	17	1
Baker2005	0.93	0.74	1.16	628	3140	17	1
Cerhan2003	1.8	0.96	3.37	131	27290	17	1
Erber2009F	1.06	0.75	1.49	298	105972	17	1
Erber2009M	1.01	0.75	1.37	320	87078	17	1
Flick2006	1	0.67	1.49	499	1009	17	1
Kato2002	2.38	0.75	7.56	376	839	17	1
Teras2013	1.15	0.82	1.62	242	149570	17	1
Walter2011	0.86	0.66	1.12	477	64839	17	1
Zhang2004	0.7	0.4	1.21	29	74	17	1
Zhang2006	0.3	0.09	0.99	529	2542	17	1
Chiu2011	1	0.73	1.37	81	162	18	1
Sahasrabuddhe	0.51	0.35	0.75	159	300504	18	1
Petrick	0.63	0.5	0.79	477470	1084133	18	1
Yang	1.11	0.86	1.44	376	1670	18	1
Kim	0.73	0.52	1.02	54	390	18	1
Van Dyke2008	0.7	0.54	0.9	581	1122	19	1
Moysich2002	0.57	0.42	0.78	868	1803	19	1
Muscat2003	0.84	0.62	1.15	997	1915	19	1
Harris2007	0.63	0.47	0.85	492	1476	19	1
Olsen2007	0.75	0.5	1.13	282	672	19	1
Kelly2008	1.11	1.02	1.2	1884	8135	19	1
Hernandez2006	1.09	0.97	1.23	4336	14336	19	1
Akhmedkhanov2002	0.66	0.34	1.28	81	889	19	1
Lim2012	0.47	0.31	0.71	398	1038	19	1
Elliott2003	0.53	0.37	0.77	384	768	19	1
Feskanich2007	0.99	0.9	1.09	1360	109348	19	1
Slatore2009	0.96	0.81	1.15	665	77125	19	1
Holick2003	1.13	0.89	1.43	328	49383	19	1
Jacobs2007	1.02	0.92	1.13	1815	146113	19	1
Paganini-hill1989	0.92	0.61	1.39	111	13987	19	1
Schreinemachers and Everson1994	0.68	0.49	0.94	162	12668	19	1
Hayes2006	0.99	0.83	1.18	403	41836	19	1
Cook2013	1.04	0.86	1.26	431	39876	19	1
Peto1988	0.64	0.29	1.4	28	5199	19	1
Lee1995	0.88	0.62	1.25	128	22071	19	1
Streicher2014	0.52	0.39	0.69	362	1052	20	1
Tan2011	0.74	0.6	0.91	740	1783	20	1
Pugh2011	0.49	0.29	0.84	206	457	20	1
Bradlry2010	0.95	0.81	1.12	267	2080	20	1
Bonifazi2010	0.87	0.47	1.61	308	785	20	1
Menezes2002	1	0.72	1.39	194	776	20	1
Schernhammer2004	1.2	0.87	1.65	161	88378	20	1
Anderson2002	0.56	0.36	0.88	80	28283	20	1
Anderson2002	0.4	0.2	0.82	43	28283	21	1
Schernhammer2004	0.86	0.39	1.89	64	88378	21	1
Jacobs2004	0.97	0.86	1.09	2220	987590	21	1
Ratnasinghe2004	0.87	0.42	1.77	78	22756	21	1
Menezes2002	0.85	0.49	1.45	133	558	21	1
Bradley2010	0.91	0.61	1.35	30	238	21	1
Tan2011	0.72	0.5	1.04	406	725	21	1
Bonifazi2010	0.87	0.47	1.61	308	785	21	1
Anderson2002	0.75	0.45	1.25	60	28283	22	1
Friis2003	1.1	0.8	1.3	62	29470	22	1
Schernhammer2004	1.26	0.85	1.85	106	88378	22	1
Jacobs2004	0.98	0.92	1.05	3455	987590	22	1
Menezes2002	1.15	0.79	1.67	169	653	22	1
Bradley2010	0.95	0.81	1.13	236	1837	22	1
Tan2011	0.81	0.63	1.03	846	1469	22	1
Cook2005	1.42	0.81	2.49	51	39876	22	1
Paganini-Hill1989	0.95	0.58	1.51	149	5051	23	1
Schreinemachers1994	0.95	0.66	1.35	123	126888	23	1
Habel2002	0.76	0.6	0.98	2574	91739	23	1
Platz2005	0.81	0.58	1.15	141	9748	23	1
Jacobs2007	0.81	0.7	0.94	1301	69810	23	1
Siemes2008	0.97	0.65	1.43	123	7621	23	1
Brasky2010	0.96	0.83	1.11	1295	34132	23	1
Dhillon2011	0.9	0.83	0.99	4858	47271	23	1
Shebl2012	0.92	0.85	0.99	3573	51529	23	1
Norrish1998	0.85	0.61	1.19	81	221	23	1
Neugut1998	1.6	0.82	3.11	319	508	23	1
Irani2002	0.95	0.75	1.2	639	1298	23	1
Perron2003	0.72	0.59	0.88	1352	8557	23	1
Garca Rodriguez2004	0.71	0.52	0.98	2183	12183	23	1
Menezes2006	1.05	0.89	1.25	1029	2058	23	1
Bosetti2006	1.17	0.74	1.9	1193	2268	23	1
Liu2006	0.66	0.51	0.86	471	878	23	1
Dasgupta2006	0.84	0.74	0.96	2025	4175	23	1
Salinas2010	0.76	0.61	0.96	757	1468	23	1
Murad2011	1.13	0.94	1.35	1016	6059	23	1
Mahmud2011	1.01	0.95	1.07	4653	22122	23	1
Veitonmaki2013	0.95	0.88	1	2003	3961	23	1
Jeter2012	0.98	0.95	1.02	15079	92125	24	1
Nunes2011	0.73	0.61	0.88	150	1051	24	1
Cahoon2011	0.91	0.8	1.02	2291	56964	24	1
Clouser2009	0.64	0.38	1.06	188	1402	24	1
Reinau2014	0.99	0.95	1.02	65398	130796	24	1
Johannesdottir2012L	0.97	0.91	1.02	1989	21457	24	1
Johannesdottir2012H	0.92	0.64	1.34	31	344	24	1
Torti2010	0.81	0.59	1.12	487	949	24	1
Jeter2012	0.98	0.86	1.13	1337	92125	25	1
Nunes2011	0.7	0.55	0.88	309	1051	25	1
Clouser2009	0.71	0.41	1.22	146	1402	25	1
Johannesdottir2012	0.86	0.76	0.98	1921	21084	25	1
Torti2010	0.75	0.55	1.02	535	997	25	1
Asgari2010	1.38	0.96	1.97	415	830	25	1
Gamba2013	0.79	0.63	0.99	548	59806	26	1
Johannesdottir2012(1)	0.86	0.75	0.97	3089	196529	26	1
Johannesdottir2012(2)	0.97	0.92	1.03	1921	196529	26	1
Johannesdottir2012(3)	0.89	0.76	1.03	12864	196529	26	1
Jeter2012	0.99	0.96	1.03	658	92125	26	1
Cahoon2012	0.97	0.9	1.04	2291	58213	26	1
Jeter2011	1.45	0.44	4.74	327	446	26	1
Cruiel2011	0.72	0.55	0.94	400	1000	26	1
Torti2011	0.78	0.62	0.97	535	1484	26	1
Asgari2010	1.38	0.96	1.98	415	830	26	1
Joosse2009	0.92	0.76	1.12	1318	8104	26	1
Asgari2008	0.97	0.73	1.29	349	63809	26	1
Jacobs2007	1.04	0.92	1.18	1049	18127	26	1
Joosse2009	0.92	0.76	1.12	1318	8104	27	1
Jeter2011	1.45	0.44	4.74	390	509	27	1
Curiel-Lewandrowski2011	0.72	0.55	0.94	400	1000	27	1
Johannesdottir2012	0.89	0.8	0.98	3089	33972	27	1
Friis	1.2	0.9	1.6	52	29470	27	1
Jacobs2007	1.04	0.92	1.18	1049	146113	27	1
Asgari2008	0.97	0.73	1.3	348	63809	27	1
Jeter2012	1.31	1.09	1.57	658	92125	27	1
Gamba2013	0.79	0.63	0.89	459	50618	27	1
Cook2005	0.97	0.7	1.36	68	138	27	1

## Sheet: code
Cancer site	Description	Cancermeasure	Description
1	Overall cancer	1	Incidence
2	Bladder cancer
3	Brain tumors
4	Breast cancer
5	Colorectal adenoma (recurrent)
6	Advanced colorectal adenoma (recurrent)
7	Colorectal cancer(in subjects with inflammatory bowel disease)
8	Esophageal adenocarcinoma (in subjects with Barrett’s esophagus)
9	Esophageal adenocarcinoma
10	Esophageal squamous cell carcinoma
11	Gastric cancer
12	Gastric cancer (non-cardia)
13	Gynecological cancer (endometrial cancer)
14	Gynecological cancer (ovarian cancer)
15	Head and neck cancer
16	Hematological cancer (multiple myeloma)
17	Hematological cancer (non-hodgkin lymphoma)
18	Liver cancer
19	Lung cancer
20	Pancreatic cancer
21	Pancreatic cancer (high dose aspirin)
22	Pancreatic cancer (low dose aspirin)
23	Prostate cancer
24	Skin cancer (Basal cell carcinoma)
25	Skin cancer (cutaneous squamous cell carcinoma)
26	Skin cancer
27	Skin cancer (melanoma)
